# Supplementary material for: Mychonastes homosphaera MHSC24 Isolated from Brackish Waters of Korea: Taxonomic, Physiological, and Biochemical Characterization
Source: Microorganisms. 2025 Oct 7;13(10):2322. doi: 10.3390/microorganisms13102322 (PMC12565954; doi:10.3390/microorganisms13102322)
Supplement: Supplementary file 1 [file microorganisms-13-02322-s001.zip]

Archive with 1 entries (1 files):
- microorganisms-3897154-supplementary.pdf
